# Supplementary material for: Human lncRNA SUGCT-AS1 Regulates the Proinflammatory Response of Macrophage
Source: Int J Mol Sci. 2023 Aug 28;24(17):13315. doi: 10.3390/ijms241713315 (PMC10487982; doi:10.3390/ijms241713315)
Supplement: Supplementary file 1 [file ijms-24-13315-s001.zip]

Archive with 1 entries (1 files):
- ijms-2514456-supplementary.pdf
